# Supplementary material for: Identification and Expression Analysis of UPS Gene Family in Potato
Source: Genes (Basel). 2024 Jul 2;15(7):870. doi: 10.3390/genes15070870 (PMC11275393; doi:10.3390/genes15070870)
Supplement: Supplementary file 1 [file genes-15-00870-s001.zip]

Archive with 3 entries (2 files):
- supplementary materials/
- supplementary materials/Table S1.xlsx
- supplementary materials/table S2.xlsx
