# Supplementary material for: Identification and Expression Analysis of UPS Gene Family in Potato
Source: Genes (Basel). 2024 Jul 2;15(7):870. doi: 10.3390/genes15070870 (PMC11275393; doi:10.3390/genes15070870)
Supplement: Supplementary file 1 [file genes-15-00870-s001.zip › supplementary materials/Table S1.xlsx]

## Sheet: Sheet1
Stress	condition
Salt	200mmol/L
Drought	5%PEG-6000
ABA	1μmol/L
H2O2	10mmol/L
Cold	4℃
Low nitrogen	3.75mmol/L
