# Supplementary material for: Identification and Expression Analysis of UPS Gene Family in Potato
Source: Genes (Basel). 2024 Jul 2;15(7):870. doi: 10.3390/genes15070870 (PMC11275393; doi:10.3390/genes15070870)
Supplement: Supplementary file 1 [file genes-15-00870-s001.zip › supplementary materials/table S2.xlsx]

## Sheet: Sheet1
ID	Primer	Length(bp)
StUPS3-F	CAGTTTCTTGCTTCGTCGTT	144
StUPS3-R	CACACAAAAGTCCTGCCAAA
StUPS4-F	AGTTTCTTGCTTCGTCGTTG	147
StUPS4-R	AAACCACACAAAAGTCCTGC
StUPS6-F	TAATTGGCCCAGTGTCTTGT	125
StUPS6-R	TAATGCTTGAGGAGACGACC
StUPS7-F	TGAGCACATTTTGGGGTGTA	143
StUPS7-R	ATTCGATTTGCGTTTCCCTG
StUPS8-F	GACTTTTGTGTGGCTTTGGT	126
StUPS8-R	CTCCAAACAAAATCACCCCC
StUPS9-F	TGTTCATTCGTCCAACAACG	149
StUPS9-R	CATCTCCATCCTCCAAACCA
ef1α-F	ATTGGAAACGGATATGCTCCA	101
ef1α-R	TCCTTACCTGAACGCCTGTCA
